# Supplementary material for: Production of functional recombinant antibodies in Dictyostelium discoideum
Source: BMC Res Notes. 2025 Jun 4;18:246. doi: 10.1186/s13104-025-07314-z (PMC12139333; doi:10.1186/s13104-025-07314-z)
Supplement: Supplementary file 2 — Supplementary Material 2. Supplementary Fig. 2: Full-length SDS-PAGE gels electrophoresis used to create the panel d in Figure 1. Each lane (numbered from 1 to 10) in panel d was obtained from 4 different gels (a, b, c and d). [file 13104_2025_7314_MOESM2_ESM.xlsx]

## Sheet: Supplementary table 1
Supplementary Table 1 : Data relative to the 19 proteins detected in the 170 kDa band (N/A: not applicable).
Annotation	Organism	UniProt accession Number	Molecular Weight	Total Spectrum Count in the 170 kDa band
Protein rliB	Dictyostelium discoideum	Q54YG8	124 kDa	353
AA345 recombinant antibody	N/A	N/A	52 kDa	56
Trypsin	Sus scrofa	P00761	24 kDa	50
Keratin, type II cytoskeletal 1	Homo sapiens	P04264	66 kDa	49
Keratin, type I cytoskeletal 9	Homo sapiens	P35527	62 kDa	43
Germination protein	Dictyostelium discoideum	Q54DY8	163 kDa	40
Communication mutant protein F	Dictyostelium discoideum	Q557B8	124 kDa	40
Keratin, type I cytoskeletal 10	Homo sapiens	P13645	59 kDa	37
Keratin, type II cytoskeletal 2 epidermal	Homo sapiens	P35908	65 kDa	33
Serum albumin	Bos taurus	P02769	69 kDa	12
Uncharacterized protein	Dictyostelium discoideum	Q86A00	92 kDa	10
Immunoglobulin G-binding protein A	Staphylococcus aureus	P02976	56 kDa	9
Integrin beta-like protein E	Dictyostelium discoideum	Q54JA3	207 kDa	6
Alpha-S1-casein	Bos taurus	P02662	25 kDa	5
Alpha-S2-casein	Bos taurus	P02663	26 kDa	5
Integrin beta-like protein C	Dictyostelium discoideum	Q54JA5	208 kDa	3
Transmembrane protein	Dictyostelium discoideum	Q54CB7	104 kDa	3
Kappa-casein	Bos taurus	P02668	21 kDa	2
Uncharacterized protein	Dictyostelium discoideum	Q54W02	104 kDa	2
